# Supplementary material for: Auditory stimulation during REM sleep modulates REM electrophysiology and cognitive performance
Source: Commun Biol. 2024 Feb 16;7:193. doi: 10.1038/s42003-024-05825-2 (PMC10873307; doi:10.1038/s42003-024-05825-2)
Supplement: Supplementary file 4 — Supplementary Data 1 [file 42003_2024_5825_MOESM4_ESM.xlsx]

## Sheet: Figure 1
Figure 1c				Figure 1d				Figure 1e				Figure 1f					Figure 1g
	Attention Task (PVT)				Visual Task (VDT)				Procedural Task (MTT)			ID	Condition	VDT (%)	Tonic REM (min)		ID	Condition	MTT (%)	Phasic REM (min)
ID	CNT (%)	STM (%)		ID	CNT (%)	STM (%)		ID	CNT (%)	STM (%)		1	CNT	-25.6929	45.2551		1	CNT	11.8227	42.0226
1	-0.0980104	-2.67789		1	-25.6929	-4.74138		1	11.8227	2.44405		2	CNT	12.6928	44.2961		2	CNT	19.6992	44.7938
2	-0.550768	-0.051878		2	12.6928	-0.331126		2	19.6992	-17.7549		3	CNT	-9.71074	23.2355		3	CNT	-3.69896	25.2129
3	0.464651	-1.20537		3	-9.71074	11.3338		3	-3.69896	29.9534		4	CNT	-31.391	28.8679		4	CNT	-3.80452	63.0283
4	0.0749984	-0.989575		4	-31.391	20.2181		4	-3.80452	19.855		5	CNT	-25	30.689		5	CNT	28.9603	45.0435
5	-1.39508	1.2193		5	-25	8.34356		5	28.9603	20.2319		6	CNT	10.5362	16.7007		6	CNT	-6.29328	77.6092
6	-0.062566	-1.10655		6	10.5362	34.4006		6	-6.29328	2.93633		7	CNT	-22.2222	28.4701		7	CNT	25.0772	50.5589
7	1.32678	-0.199617		7	-22.2222	25.8706		7	25.0772	-3.25519		8	CNT	12.766	38.4589		8	CNT	20.2167	73.9209
8	1.17196	-1.48575		8	12.766	0.896287		8	20.2167	11.1288		9	CNT	-57.7717	58.94		9	CNT	24.6681	57.4415
9	2.0154	-0.611141		9	-57.7717	38.8087		9	24.6681	4.49072		10	CNT	-0.109051	-		10	CNT	-9.02326	-
10	-0.840893	1.32161		10	-0.109051	7.84314		10	-9.02326	-34.7434		11	CNT	9.10273	15.122		11	CNT	44.7638	27.8049
11	0.670031	0.807995		11	9.10273	10.991		11	44.7638	14.4416		12	CNT	10.0098	31.9757		12	CNT	8.43688	40.0889
12	-0.115398	-1.38185		12	10.0098	37.4869		12	8.43688	11.4885		13	CNT	0.52161	38.4128		13	CNT	18.6021	57.3761
13	-0.465841	-1.15483		13	0.52161	-11.9186		13	18.6021	10.8319		14	CNT	-	39.4171		14	CNT	25.9565	70.352
14	-0.0736166	2.24661		14	-	-14.5173		14	25.9565	9.37214		15	CNT	-3.38733	24.5459		15	CNT	27.8274	29.7134
15	-2.09824	-0.170802		15	-3.38733	10.1152		15	27.8274	0.147612		16	CNT	-25.4876	19.5335		16	CNT	34.0045	42.7876
16	-0.460993	-0.460993		16	-25.4876	33.6872		16	34.0045	-24.8304		17	CNT	9.75439	12.3315		17	CNT	21.7405	26.1427
17	0.709384	-0.572935		17	9.75439	0		17	21.7405	27.5312		18	CNT	9.27152	23.2235		18	CNT	7.30336	68.7027
18	3.06282	-1.4458		18	9.27152	9.10273		18	7.30336	-0.0146355		19	CNT	25	27.8072		19	CNT	-14.9075	69.274
19	1.39729	0.713023		19	25	-		19	-14.9075	-3.19791		20	CNT	-0.337838	10.3864		20	CNT	33.1374	47.4807
20	-1.30494	0.199053		20	-0.337838	14.1655		20	33.1374	1.45402		1	STM	-4.74138	44.473		1	STM	2.44405	58.9751
												2	STM	-0.331126	51.8641		2	STM	-17.7549	50.9037
												3	STM	11.3338	18.3372		3	STM	29.9534	36.1789
												4	STM	20.2181	23.9131		4	STM	19.855	43.8408
												5	STM	8.34356	55.0169		5	STM	20.2319	47.5822
												6	STM	34.4006	27.1233		6	STM	2.93633	100.259
												7	STM	25.8706	33.8941		7	STM	-3.25519	44.2097
												8	STM	0.896287	36.3693		8	STM	11.1288	53.571
												9	STM	38.8087	37.8815		9	STM	4.49072	65.7942
												10	STM	7.84314	43.4571		10	STM	-34.7434	38.9616
												11	STM	10.991	15.0577		11	STM	14.4416	24.5225
												12	STM	37.4869	22.2867		12	STM	11.4885	30.7062
												13	STM	-11.9186	41.486		13	STM	10.8319	57.1043
												14	STM	-14.5173	37.3777		14	STM	9.37214	46.2303
												15	STM	10.1152	36.5307		15	STM	0.147612	66.6438
												16	STM	33.6872	12.9249		16	STM	-24.8304	47.7225
												17	STM	0	52.7203		17	STM	27.5312	12.8105
												18	STM	9.10273	23.0284		18	STM	-0.0146355	21.0686
												19	STM	-	27.5969		19	STM	-3.19791	80.3267
												20	STM	14.1655	24.6749		20	STM	1.45402	74.5183

## Sheet: Figure 2
Figure 2d				Figure 2f				Figure 2g
ID	Difference in Beta Power (dB)	Difference in VDT (%)		ID	Difference in Theta Power (dB)	Difference in VDT (%)		ID	Difference in Theta Power (dB)	Difference in MTT (%)
1	0.123402	20.9515		1	-0.0968098	20.9515		1	-0.144657	-9.37861
2	0.164736	-13.024		2	-0.0447556	-13.024		2	-0.233779	-37.454
3	0.196949	21.0445		3	-0.0576328	21.0445		3	-0.0680152	33.6524
4	0.482601	51.6091		4	-0.199396	51.6091		4	-0.163283	23.6595
5	0.0422747	33.3436		5	-0.223617	33.3436		5	-0.180713	-8.72835
6	0.45638	23.8644		6	-0.152877	23.8644		6	0.0865701	9.22961
7	0.292005	48.0929		7	-0.435944	48.0929		7	-0.425467	-28.3324
8	0.126612	-11.8697		8	-0.267487	-11.8697		8	-0.268252	-9.08794
9	0.418726	96.5803		9	-0.541085	96.5803		9	-0.574599	-20.1773
10	-	7.95219		10	-	7.95219		10	-	-25.7201
11	0.410516	1.88826		11	-0.299907	1.88826		11	-0.259144	-30.3222
12	0.235559	27.477		12	-0.20618	27.477		12	-0.18431	3.05165
13	-0.0278964	-12.4402		13	-0.505467	-12.4402		13	-0.52024	-7.77016
14	0.300351	-		14	-0.260305	-		14	-0.256055	-16.5844
15	0.255651	13.5026		15	-0.204667	13.5026		15	-0.211721	-27.6798
16	0.443858	59.1748		16	-0.39771	59.1748		16	-0.4063	-58.835
17	0.128423	-9.75439		17	-0.215136	-9.75439		17	-0.13058	5.79067
18	0.446607	-0.168792		18	-0.0218361	-0.168792		18	-0.0394543	-7.318
19	0.00680981	-		19	0.0386555	-		19	0.0173584	11.7096
20	0.213258	14.5033		20	-0.254162	14.5033		20	-0.241386	-31.6834
